# Supplementary material for: Neurocognitive Safety of Endoscopic Colloid Cyst Resection: Paired Pre- and Post-Operative Cognitive Function from an Exploratory Cohort
Source: Cancers (Basel). 2025 Jan 27;17(3):416. doi: 10.3390/cancers17030416 (PMC11815914; doi:10.3390/cancers17030416)
Supplement: Supplementary file 1 [file cancers-17-00416-s001.zip]

Archive with 1 entries (1 files):
- cancers-3410107-supplementary.pdf
